# Supplementary material for: Newly Obtained Apple Pectin as an Adjunct to Irinotecan Therapy of Colorectal Cancer Reducing E. coli Adherence and β-Glucuronidase Activity
Source: Cancers (Basel). 2021 Jun 12;13(12):2952. doi: 10.3390/cancers13122952 (PMC8231545; doi:10.3390/cancers13122952)
Supplement: Supplementary file 1 [file cancers-13-02952-s001.zip]

Archive with 1 entries (1 files):
- cancers-1224829-supplementary.pdf
